# Supplementary material for: A neuroligin-2-YAP axis regulates progression of pancreatic intraepithelial neoplasia
Source: EMBO Rep. 2024 Feb 27;25(4):17. doi: 10.1038/s44319-024-00104-x (PMC11014856; doi:10.1038/s44319-024-00104-x)
Supplement: Supplementary file 1 — Source Data Fig. 1 [file 44319_2024_104_MOESM1_ESM.zip]

Archive with 42 entries (36 files):
- Figure 1/
- Figure 1/1A/
- Figure 1/1A/enplot_REACTOME_PROTEIN_PROTEIN_INTERACTIONS_AT_SYNAPSES_225.png
- Figure 1/1A/Enrichment plot.xlsx
- Figure 1/1A/Nlgn2 TPM.xlsx
- Figure 1/1A/Nlgns 266-6 TPM.xlsx
- Figure 1/1A/WB NLGN2 IgG 266-6 EK.tif
- Figure 1/1A/WB NLGN2 IgG Brain.tif
- Figure 1/1B/
- Figure 1/1B/Elast high.jpg
- Figure 1/1B/Elast low.tif
- Figure 1/1B/Elast normal.jpg
- Figure 1/1B/Human high.jpg
- Figure 1/1B/Human low.jpg
- Figure 1/1B/Human normal.jpg
- Figure 1/1C/
- Figure 1/1C/Ecad.tif
- Figure 1/1C/Merge Ecad.tif
- Figure 1/1C/Merge Zo1.tif
- Figure 1/1C/Nlgn2 left.tif
- Figure 1/1C/Nlgn2 right.tif
- Figure 1/1C/Zo1.tif
- Figure 1/1D/
- Figure 1/1D/Elast ceru 3m recovery.jpg
- Figure 1/1D/Elast ceru 8m recovery.jpg
- Figure 1/1D/Elast ceru.tif
- Figure 1/1D/Human normal.jpg
- Figure 1/1D/Human pancreatitis.jpg
- Figure 1/1D/Human PD patient.jpg
- Figure 1/1E/
- Figure 1/1E/High merge Zoom.jpg
- Figure 1/1E/High merge.jpg
- Figure 1/1E/High Nlgn2 Zoom.jpg
- Figure 1/1E/High Nlgn2.jpg
- Figure 1/1E/High Zo1 Zoom.jpg
- Figure 1/1E/High Zo1.jpg
- Figure 1/1E/Low merge Zoom.jpg
- Figure 1/1E/Low merge.jpg
- Figure 1/1E/Low Nlgn2 Zoom.jpg
- Figure 1/1E/Low Nlgn2.jpg
- Figure 1/1E/Low Zo1 Zoom.jpg
- Figure 1/1E/Low Zo1.jpg
