# Supplementary material for: A neuroligin-2-YAP axis regulates progression of pancreatic intraepithelial neoplasia
Source: EMBO Rep. 2024 Feb 27;25(4):17. doi: 10.1038/s44319-024-00104-x (PMC11014856; doi:10.1038/s44319-024-00104-x)
Supplement: Supplementary file 1 — Source Data Fig. 1 [file 44319_2024_104_MOESM1_ESM.zip › Figure 1/1A/Enrichment plot.xlsx]

## Sheet: Foglio1
	SYMBOL	TITLE	RANK IN GENE LIST	RANK METRIC SCORE	RUNNING ES
1	Epb41l3	erythrocyte membrane protein band 4.1 like 3 [Source:MGI Symbol;Acc:MGI:103008]	708	3.669	0
2	Sh3glb2	SH3-domain GRB2-like endophilin B2 [Source:MGI Symbol;Acc:MGI:2385131]	1652	1.867	-0.0424
3	Dlg1	discs large MAGUK scaffold protein 1 [Source:MGI Symbol;Acc:MGI:107231]	2128	1.4	-0.0572
4	Flot2	flotillin 2 [Source:MGI Symbol;Acc:MGI:103309]	2284	1.276	-0.0506
5	Ppfibp1	PTPRF interacting protein, binding protein 1 (liprin beta 1) [Source:MGI Symbol;Acc:MGI:1914783]	2462	1.156	-0.0472
6	Epb41l2	erythrocyte membrane protein band 4.1 like 2 [Source:MGI Symbol;Acc:MGI:103009]	2555	1.105	-0.0384
7	Dlgap4	DLG associated protein 4 [Source:MGI Symbol;Acc:MGI:2138865]	3014	0.865	-0.0596
8	Ptprs	protein tyrosine phosphatase, receptor type, S [Source:MGI Symbol;Acc:MGI:97815]	4015	0.447	-0.1261
9	Lrfn4	leucine rich repeat and fibronectin type III domain containing 4 [Source:MGI Symbol;Acc:MGI:2385612]	4055	0.434	-0.1228
10	Epb41l5	erythrocyte membrane protein band 4.1 like 5 [Source:MGI Symbol;Acc:MGI:103006]	4125	0.401	-0.1222
11	Homer1	homer scaffolding protein 1 [Source:MGI Symbol;Acc:MGI:1347345]	4535	0.257	-0.1484
12	Homer3	homer scaffolding protein 3 [Source:MGI Symbol;Acc:MGI:1347359]	5381	-0.007	-0.2097
13	Flot1	flotillin 1 [Source:MGI Symbol;Acc:MGI:1100500]	5616	-0.087	-0.2255
14	Il1rap	interleukin 1 receptor accessory protein [Source:MGI Symbol;Acc:MGI:104975]	6208	-0.269	-0.2648
15	Ptprd	protein tyrosine phosphatase, receptor type, D [Source:MGI Symbol;Acc:MGI:97812]	6455	-0.342	-0.2779
16	Ppfia1	protein tyrosine phosphatase, receptor type, f polypeptide (PTPRF), interacting protein (liprin), alpha 1 [Source:MGI Symbol;Acc:MGI:1924750]	6862	-0.461	-0.3009
17	Rtn3	reticulon 3 [Source:MGI Symbol;Acc:MGI:1339970]	7657	-0.689	-0.349
18	Cask	calcium/calmodulin-dependent serine protein kinase (MAGUK family) [Source:MGI Symbol;Acc:MGI:1309489]	9552	-1.342	-0.468
19	Ptprf	protein tyrosine phosphatase, receptor type, F [Source:MGI Symbol;Acc:MGI:102695]	10074	-1.539	-0.4843
20	Nlgn2	neuroligin 2 [Source:MGI Symbol;Acc:MGI:2681835]	10160	-1.584	-0.4682
21	Epb41	erythrocyte membrane protein band 4.1 [Source:MGI Symbol;Acc:MGI:95401]	10540	-1.797	-0.4706
22	Lrfn3	leucine rich repeat and fibronectin type III domain containing 3 [Source:MGI Symbol;Acc:MGI:2442512]	11341	-2.344	-0.4958
23	Dlg4	discs large MAGUK scaffold protein 4 [Source:MGI Symbol;Acc:MGI:1277959]	11686	-2.626	-0.484
24	Grin2c	glutamate receptor, ionotropic, NMDA2C (epsilon 3) [Source:MGI Symbol;Acc:MGI:95822]	12302	-3.457	-0.4802
25	Ppfia3	protein tyrosine phosphatase, receptor type, f polypeptide (PTPRF), interacting protein (liprin), alpha 3 [Source:MGI Symbol;Acc:MGI:1924037]	12485	-3.762	-0.4405
26	Dlg3	discs large MAGUK scaffold protein 3 [Source:MGI Symbol;Acc:MGI:1888986]	12608	-3.95	-0.3939
27	Lrfn1	leucine rich repeat and fibronectin type III domain containing 1 [Source:MGI Symbol;Acc:MGI:2136810]	12886	-4.381	-0.3525
28	Slitrk6	SLIT and NTRK-like family, member 6 [Source:MGI Symbol;Acc:MGI:2443198]	13237	-4.776	-0.3109
29	Dlgap3	DLG associated protein 3 [Source:MGI Symbol;Acc:MGI:3039563]	13639	-4.96	-0.2704
30	Ppfia4	protein tyrosine phosphatase, receptor type, f polypeptide (PTPRF), interacting protein (liprin), alpha 4 [Source:MGI Symbol;Acc:MGI:1915757]	13660	-4.966	-0.2021
31	Lrrc4b	leucine rich repeat containing 4B [Source:MGI Symbol;Acc:MGI:3027390]	13685	-4.972	-0.1339
32	Nrxn2	neurexin II [Source:MGI Symbol;Acc:MGI:1096362]	13742	-4.99	-0.0679
33	Homer2	homer scaffolding protein 2 [Source:MGI Symbol;Acc:MGI:1347354]	13751	-4.993	0.0017
