# Supplementary material for: A neuroligin-2-YAP axis regulates progression of pancreatic intraepithelial neoplasia
Source: EMBO Rep. 2024 Feb 27;25(4):17. doi: 10.1038/s44319-024-00104-x (PMC11014856; doi:10.1038/s44319-024-00104-x)
Supplement: Supplementary file 1 — Source Data Fig. 1 [file 44319_2024_104_MOESM1_ESM.zip › Figure 1/1A/Nlgn2 TPM.xlsx]

## Sheet: Foglio1
266-6	EK
27.36	12.69
20.81	10.01
20.21	12.78
