# Supplementary material for: A neuroligin-2-YAP axis regulates progression of pancreatic intraepithelial neoplasia
Source: EMBO Rep. 2024 Feb 27;25(4):17. doi: 10.1038/s44319-024-00104-x (PMC11014856; doi:10.1038/s44319-024-00104-x)
Supplement: Supplementary file 2 — Source Data Fig. 2 [file 44319_2024_104_MOESM2_ESM.zip]

Archive with 20 entries (15 files):
- Figure 2/
- Figure 2/2A/
- Figure 2/2A/Merav NLGN2.xlsx
- Figure 2/2B/
- Figure 2/2B/PDAC Apical.jpg
- Figure 2/2B/PDAC Diffuse.jpg
- Figure 2/2B/PDAC Membr.jpg
- Figure 2/2B/PDAC Neg.jpg
- Figure 2/2B/Pdx1-KRas Zoom1.jpg
- Figure 2/2B/Pdx1-KRas Zoom2.jpg
- Figure 2/2B/Pdx1-KRas Zoom3.jpg
- Figure 2/2B/Pdx1-KRas.jpg
- Figure 2/2C/
- Figure 2/2C/KI67 Nuclei.xlsx
- Figure 2/2C/KI67+.jpg
- Figure 2/2C/KI67-.jpg
- Figure 2/2C/N2+.jpg
- Figure 2/2C/N2-.jpg
- Figure 2/2D/
- Figure 2/2D/Survival.xlsx
