# Supplementary material for: A neuroligin-2-YAP axis regulates progression of pancreatic intraepithelial neoplasia
Source: EMBO Rep. 2024 Feb 27;25(4):17. doi: 10.1038/s44319-024-00104-x (PMC11014856; doi:10.1038/s44319-024-00104-x)
Supplement: Supplementary file 2 — Source Data Fig. 2 [file 44319_2024_104_MOESM2_ESM.zip › Figure 2/2A/Merav NLGN2.xlsx]

## Sheet: Foglio1
Normal	PDAC
345.56	185.19
100.59	136.61
230.48	189.97
140.62	166.85
101.65	198.58
103.79	209.66
210.42	196.64
198.18	254.88
106.67	161.87
125.76	163.81
314.95	310.75
170.12	143.43
275.35	156.54
269.6	226.33
454.24	130.08
386.52	128.54
	207.22
	185.16
	154.62
	160.1
	345.56
	114.95
	99
	138.38
	137.03
	82.76
	143.43
	181.26
	129.31
	88.51
	95.4
	111.8
	97.6
	134.35
	98.87
	123.64
	96.33
	127.93
	150.42
	99.43
	77.6
	107.7
	128.7
	99.68
	142.91
	152.74
	234.95
	136.86
	405.32
	114.12
	128.94
	141.1
	102.37
	144.82
	227.92
	119.37
	171.59
