# Supplementary material for: A neuroligin-2-YAP axis regulates progression of pancreatic intraepithelial neoplasia
Source: EMBO Rep. 2024 Feb 27;25(4):17. doi: 10.1038/s44319-024-00104-x (PMC11014856; doi:10.1038/s44319-024-00104-x)
Supplement: Supplementary file 2 — Source Data Fig. 2 [file 44319_2024_104_MOESM2_ESM.zip › Figure 2/2C/KI67 Nuclei.xlsx]

## Sheet: Foglio1
NLGN2 +	NLGN2 -
0.683371	12.9545
1.05042	28.0702
9.19932	20.1835
4.55531	21.3793
12.9386	19.263
2.66854	31.9767
1.94175	31.8612
0.571429	66.8254
3.58209	42.6934
2.45327	22.8431
11.0769	46.5028
	21.9925
	26.6821
	1.38714
