# Supplementary material for: A neuroligin-2-YAP axis regulates progression of pancreatic intraepithelial neoplasia
Source: EMBO Rep. 2024 Feb 27;25(4):17. doi: 10.1038/s44319-024-00104-x (PMC11014856; doi:10.1038/s44319-024-00104-x)
Supplement: Supplementary file 2 — Source Data Fig. 2 [file 44319_2024_104_MOESM2_ESM.zip › Figure 2/2D/Survival.xlsx]

## Sheet: Foglio1
NEUROLIGIN2	OSdays	Osmonths	Dead No 0 Yes 1
Positive	1795	59.0461	0
Positive	910	29.9342	0
Positive	426	14.0132	1
Positive	501	16.4803	1
Positive	1231	40.4934	1
Positive	455	14.9671	1
Positive	430	14.1447	1
Positive	1670	54.9342	0
Positive	1807	59.4408	1
Positive	2582	84.9342	1
Positive	1735	57.0724	0
Positive	264	8.68421	1
Positive	180	5.92105	1
Positive	551	18.125	1
Positive	45	1.48026	1
Positive	1800	59.2105	0
Positive	264	8.68421	1
Positive	393	12.9276	1
Positive	1697	55.8224	0
Positive	2272	74.7368	0
Positive	1551	51.0197	0
Positive	1151	37.8618	1
Positive	2467	81.1513	0
Positive	1186	39.0132	0
Positive	2188	71.9737	0
Positive	720	23.6842	1
Positive	428	14.0789	1
Positive	899	29.5724	1
Positive	1055	34.7039	1
Positive	230	7.56579	1
Positive	495	16.2829	1
Positive	1093	35.9539	0
Positive	1969	64.7697	0
Positive	564	18.5526	1
Positive	1386	45.5921	1
Positive	831	27.3355	1
Positive	1919	63.125	0
Positive	353	11.6118	1
Positive	173	5.69079	1
Positive	264	8.68421	1
Positive	497	16.3487	1
Positive	899	29.5724	0
Positive	1834	60.3289	0
Positive	851	27.9934	0
Positive	1746	57.4342	0
Positive	1530	50.3289	1
Positive	1662	54.6711	1
Positive	745	24.5066	1
Positive	738	24.2763	1
Positive	599	19.7039	1
Positive	1632	53.6842	0
Positive	630	20.7237	0
Positive	1582	52.0395	0
Positive	532	17.5	0
Positive	854	28.0921	1
Positive	2129	70.0329	0
Positive	2001	65.8224	0
Positive	520	17.1053	1
Positive	364	11.9737	1
Positive	687	22.5987	0
Positive	896	29.4737	0
Positive	520	17.1053	1
Positive	1485	48.8487	0
Positive	1901	62.5329	0
Positive	473	15.5592	1
Positive	894	29.4079	1
Positive	293	9.63816	1
Positive	435	14.3092	1
Positive	845	27.7961	1
Negative	864	28.4211	1
Negative	720	23.6842	1
Negative	400	13.1579	1
Negative	782	25.7237	1
Negative	507	16.6776	1
Negative	402	13.2237	1
Negative	424	13.9474	1
Negative	143	4.70395	1
Negative	514	16.9079	1
Negative	1017	33.4539	1
Negative	1288	42.3684	1
Negative	836	27.5	1
Negative	671	22.0724	1
Negative	127	4.17763	1
Negative	1804	59.3421	0
Negative	739	24.3092	1
Negative	575	18.9145	1
Negative	1460	48.0263	0
Negative	428	14.0789	1
Negative	270	8.88158	1
Negative	907	29.8355	1
Negative	433	14.2434	1
Negative	139	4.57237	1
Negative	427	14.0461	1
Negative	168	5.52632	1
Negative	767	25.2303	1
Negative	640	21.0526	0
Negative	2620	86.1842	1
Negative	668	21.9737	1
Negative	420	13.8158	1
Negative	253	8.32237	1
Negative	456	15	1
Negative	630	20.7237	1
Negative	1390	45.7237	1
Negative	690	22.6974	1
Negative	43	1.41447	1
Negative	531	17.4671	1
Negative	1765	58.0592	0
Negative	760	25	0
Negative	640	21.0526	1
Negative	1182	38.8816	1
Negative	302	9.93421	1
Negative	390	12.8289	1
Negative	2494	82.0395	0
Negative	2172	71.4474	0
Negative	599	19.7039	1
Negative	19	0.625	1
Negative	55	1.80921	1
Negative	284	9.34211	1
Negative	2222	73.0921	0
Negative	1704	56.0526	1
Negative	535	17.5987	1
Negative	880	28.9474	1
Negative	600	19.7368	1
Negative	2414	79.4079	0
Negative	2396	78.8158	0
Negative	1176	38.6842	0
Negative	1278	42.0395	0
Negative	818	26.9079	1
Negative	1662	54.6711	1
Negative	578	19.0132	1
Negative	1916	63.0263	0
Negative	334	10.9868	1
Negative	451	14.8355	1
Negative	1106	36.3816	1
Negative	892	29.3421	1
Negative	879	28.9145	0
Negative	1044	34.3421	1
Negative	265	8.71711	1
Negative	773	25.4276	1
Negative	1766	58.0921	0
Negative	640	21.0526	1
Negative	788	25.9211	0
Negative	860	28.2895	1
Negative	213	7.00658	1
Negative	529	17.4013	1
Negative	237	7.79605	1
Negative	535	17.5987	0
Negative	2075	68.2566	0
Negative	783	25.7566	1
Negative	1893	62.2697	0
Negative	1831	60.2303	0
Negative	1117	36.7434	1
Negative	718	23.6184	1
Negative	1076	35.3947	1
Negative	929	30.5592	1
Negative	1620	53.2895	0
Negative	1552	51.0526	1
Negative	682	22.4342	1
Negative	403	13.2566	1
Negative	1247	41.0197	1
Negative	675	22.2039	1
Negative	1200	39.4737	0
Negative	883	29.0461	1
Negative	1181	38.8487	0
Negative	2074	68.2237	0
Negative	339	11.1513	1
Negative	2067	67.9934	0
Negative	731	24.0461	1
Negative	583	19.1776	1
Negative	1058	34.8026	0
Negative	322	10.5921	1
Negative	1947	64.0461	0
Negative	541	17.7961	1
Negative	653	21.4803	1
Negative	864	28.4211	0
Negative	1580	51.9737	1
Negative	1106	36.3816	1
Negative	1009	33.1908	1
Negative	753	24.7697	0
Negative	495	16.2829	1
Negative	1708	56.1842	1
Negative	724	23.8158	0
Negative	389	12.7961	1
Negative	630	20.7237	1
Negative	700	23.0263	1
Negative	561	18.4539	1
Negative	924	30.3947	1
Negative	315	10.3618	1
Negative	245	8.05921	1
Negative	998	32.8289	1
Negative	1297	42.6645	0
Negative	1465	48.1908	1
Negative	2320	76.3158	0
Negative	113	3.71711	1
Negative	596	19.6053	1
Negative	2194	72.1711	0
Negative	941	30.9539	0
Negative	63	2.07237	1
Negative	64	2.10526	1
Negative	413	13.5855	1
Negative	479	15.7566	1
Negative	765	25.1645	1
Negative	1394	45.8553	0
Negative	235	7.73026	1
