# Supplementary material for: A neuroligin-2-YAP axis regulates progression of pancreatic intraepithelial neoplasia
Source: EMBO Rep. 2024 Feb 27;25(4):17. doi: 10.1038/s44319-024-00104-x (PMC11014856; doi:10.1038/s44319-024-00104-x)
Supplement: Supplementary file 3 — Source Data Fig. 3 [file 44319_2024_104_MOESM3_ESM.zip]

Archive with 14 entries (10 files):
- Figure 3/
- Figure 3/3A/
- Figure 3/3A/NLGN2 Densitometry.xlsx
- Figure 3/3A/Read me.txt
- Figure 3/3A/WB ERK.tif
- Figure 3/3A/WB NLGN2.tif
- Figure 3/3A/WB PERK.tif
- Figure 3/3A/WB TUBULIN.tif
- Figure 3/3B/
- Figure 3/3B/NLGN2 RNA.xlsx
- Figure 3/3B/WB GAPDH.tif
- Figure 3/3B/WB NLGN2.tif
- Figure 3/3C/
- Figure 3/3C/BrdU.xlsx
