# Supplementary material for: A neuroligin-2-YAP axis regulates progression of pancreatic intraepithelial neoplasia
Source: EMBO Rep. 2024 Feb 27;25(4):17. doi: 10.1038/s44319-024-00104-x (PMC11014856; doi:10.1038/s44319-024-00104-x)
Supplement: Supplementary file 3 — Source Data Fig. 3 [file 44319_2024_104_MOESM3_ESM.zip › Figure 3/3A/NLGN2 Densitometry.xlsx]

## Sheet: Foglio1
WT-HPDE	RAS-DMSO	RAS-U0126
0.858976	0.307497	1.83353
1.26563	0.581983	1.15238
1.42759	0.514267	1.05814
0.994099	0.425094	1.58081
0.918132	0.021594	2.06027
