# Supplementary material for: A neuroligin-2-YAP axis regulates progression of pancreatic intraepithelial neoplasia
Source: EMBO Rep. 2024 Feb 27;25(4):17. doi: 10.1038/s44319-024-00104-x (PMC11014856; doi:10.1038/s44319-024-00104-x)
Supplement: Supplementary file 3 — Source Data Fig. 3 [file 44319_2024_104_MOESM3_ESM.zip › Figure 3/3A/Read me.txt]

For the main picture it was necessary to show NLGN2 and TUBULIN-ERK decorated on different lanes, since in our hands for optimal visualization of these proteins they required cold and hot cell lysis respectively. Faint TUBULIN and ERK bands are visible in NLGN2 lanes.
