# Supplementary material for: A neuroligin-2-YAP axis regulates progression of pancreatic intraepithelial neoplasia
Source: EMBO Rep. 2024 Feb 27;25(4):17. doi: 10.1038/s44319-024-00104-x (PMC11014856; doi:10.1038/s44319-024-00104-x)
Supplement: Supplementary file 3 — Source Data Fig. 3 [file 44319_2024_104_MOESM3_ESM.zip › Figure 3/3B/NLGN2 RNA.xlsx]

## Sheet: Foglio1
NOCO	HU
-0.42011	0.65317
-0.09442	0.52691
-0.29278	0.52306
-0.40351	0.53173
-0.31204	0.45767
