# Supplementary material for: A neuroligin-2-YAP axis regulates progression of pancreatic intraepithelial neoplasia
Source: EMBO Rep. 2024 Feb 27;25(4):17. doi: 10.1038/s44319-024-00104-x (PMC11014856; doi:10.1038/s44319-024-00104-x)
Supplement: Supplementary file 3 — Source Data Fig. 3 [file 44319_2024_104_MOESM3_ESM.zip › Figure 3/3C/BrdU.xlsx]

## Sheet: Foglio1
Ctrl	Subconfluent	Confluent				shNLGN2/Ctrl	Subconfluent	Confluent	Subconfluent	Confluent
	2.55e-05	3.43e-06					0.119328	0.414676	-0.08564	0.714951
	2.95e-05	3.15e-06					0.019956	0.620092	0.131075	0.307518
	2.58e-05	3.65e-06					-0.09657	0.252451	-0.10553	0.507062
	2.62e-05	2.95e-06					-0.14249	0.776678	-0.05659	0.765412
	2.48e-05	3.09e-06					0.025	0.670266	0.363954	0.809552
