# Supplementary material for: A neuroligin-2-YAP axis regulates progression of pancreatic intraepithelial neoplasia
Source: EMBO Rep. 2024 Feb 27;25(4):17. doi: 10.1038/s44319-024-00104-x (PMC11014856; doi:10.1038/s44319-024-00104-x)
Supplement: Supplementary file 4 — Source Data Fig. 4 [file 44319_2024_104_MOESM4_ESM.zip]

Archive with 52 entries (44 files):
- Figure 4/
- Figure 4/4A/
- Figure 4/4A/Ctrl early zoom.tiff
- Figure 4/4A/Ctrl early.tif
- Figure 4/4A/Ctrl mature zoom.tiff
- Figure 4/4A/Ctrl mature.tif
- Figure 4/4A/Ctrl sub.tif
- Figure 4/4A/Multilayer area and NLGN2 RNA.xlsx
- Figure 4/4A/sh mature zoom.tif
- Figure 4/4A/shNLGN2 early zoom.tiff
- Figure 4/4A/shNLGN2 early.tif
- Figure 4/4A/shNLGN2 Mature.tif
- Figure 4/4A/shNLGN2 sub.tif
- Figure 4/4B/
- Figure 4/4B/Ctrl early.tif
- Figure 4/4B/Ctrl mature.tif
- Figure 4/4B/Ctrl Z.tif
- Figure 4/4B/shNLGN2 early.tif
- Figure 4/4B/shNLGN2 mature stacks/
- Figure 4/4B/shNLGN2 mature stacks/shNLGN2_z0.tif
- Figure 4/4B/shNLGN2 mature stacks/shNLGN2_z1.tif
- Figure 4/4B/shNLGN2 mature stacks/shNLGN2_z2.tif
- Figure 4/4B/shNLGN2 mature stacks/shNLGN2_z3.tif
- Figure 4/4B/shNLGN2 mature stacks/shNLGN2_z4.tif
- Figure 4/4B/shNLGN2 mature stacks/shNLGN2_z5.tif
- Figure 4/4B/shNLGN2 mature stacks/shNLGN2_z6.tif
- Figure 4/4B/shNLGN2 mature stacks/shNLGN2_z7.tif
- Figure 4/4B/shNLGN2 Z.tif
- Figure 4/4C/
- Figure 4/4C/Ctrl H&E.jpg
- Figure 4/4C/Ctrl.tiff
- Figure 4/4C/Cyst quantification.xlsx
- Figure 4/4C/shNLGN2 H&E.jpg
- Figure 4/4C/shNLGN2.tiff
- Figure 4/4D/
- Figure 4/4D/Ctrl DAPI EdU.tif
- Figure 4/4D/Ctrl EdU.tif
- Figure 4/4D/EdU quantification.xlsx
- Figure 4/4D/shNLGN2 DAPI EdU.tif
- Figure 4/4D/shNLGN2 EdU.tif
- Figure 4/4E/
- Figure 4/4E/Ctrl.tif
- Figure 4/4E/Cyst quantification.xlsx
- Figure 4/4E/shNLGN2 + NLGN2-MYC.tif
- Figure 4/4E/shNLGN2.tif
- Figure 4/4F/
- Figure 4/4F/Ctrl and rescue ECAD.jpg
- Figure 4/4F/Ctrl and rescue Merge.tif
- Figure 4/4F/Ctrl and rescue ZO1.jpg
- Figure 4/4F/shNLGN2 ECAD.jpg
- Figure 4/4F/shNLGN2 Merge.jpg
- Figure 4/4F/shNLGN2 ZO1.jpg
