# Supplementary material for: A neuroligin-2-YAP axis regulates progression of pancreatic intraepithelial neoplasia
Source: EMBO Rep. 2024 Feb 27;25(4):17. doi: 10.1038/s44319-024-00104-x (PMC11014856; doi:10.1038/s44319-024-00104-x)
Supplement: Supplementary file 4 — Source Data Fig. 4 [file 44319_2024_104_MOESM4_ESM.zip › Figure 4/4A/Multilayer area and NLGN2 RNA.xlsx]

## Sheet: Foglio1
%Area multilayer	Ctrl	shNLGN2					NLGN2 RNA normalized on Subconfluent
	3.35	29.26				Subconfluent	0	0	0	0	0
	1.42	29.15				Early	2.15175	2.3	2.12761	1.04802	1.39033
	5.26	26.27				Mature	1.87428	2.28362	2.04563	2.04125	2.75177
