# Supplementary material for: A neuroligin-2-YAP axis regulates progression of pancreatic intraepithelial neoplasia
Source: EMBO Rep. 2024 Feb 27;25(4):17. doi: 10.1038/s44319-024-00104-x (PMC11014856; doi:10.1038/s44319-024-00104-x)
Supplement: Supplementary file 4 — Source Data Fig. 4 [file 44319_2024_104_MOESM4_ESM.zip › Figure 4/4D/EdU quantification.xlsx]

## Sheet: Foglio1
Ctrl	shNLGN2
20.0587	31.6107
22.222	35.835
18.6097	21.419
16.5657	33.3527
19.1427	26.3583
