# Supplementary material for: A neuroligin-2-YAP axis regulates progression of pancreatic intraepithelial neoplasia
Source: EMBO Rep. 2024 Feb 27;25(4):17. doi: 10.1038/s44319-024-00104-x (PMC11014856; doi:10.1038/s44319-024-00104-x)
Supplement: Supplementary file 4 — Source Data Fig. 4 [file 44319_2024_104_MOESM4_ESM.zip › Figure 4/4E/Cyst quantification.xlsx]

## Sheet: Foglio1
Ctrl	shNLGN2	shNLGN2 +NLGN2-MYC
76.1905	54.8077	72.7273
80.2239	67.1233	79.9308
85.5908	65.0735	88.806
