# Supplementary material for: A neuroligin-2-YAP axis regulates progression of pancreatic intraepithelial neoplasia
Source: EMBO Rep. 2024 Feb 27;25(4):17. doi: 10.1038/s44319-024-00104-x (PMC11014856; doi:10.1038/s44319-024-00104-x)
Supplement: Supplementary file 5 — Source Data Fig. 5 [file 44319_2024_104_MOESM5_ESM.zip]

Archive with 47 entries (34 files):
- Figure 5/
- Figure 5/5A/
- Figure 5/5A/Nuovo documento di testo.txt
- Figure 5/5A/WB ACTIN.tif
- Figure 5/5A/WB GAPDH.tif
- Figure 5/5A/WB NLGN2.tif
- Figure 5/5A/WB PALS1.tif
- Figure 5/5A/WB PATJ.tif
- Figure 5/5B/
- Figure 5/5B/WB PATJ.tif
- Figure 5/5C/
- Figure 5/5C/Replicate/
- Figure 5/5C/Replicate/WB PALS1 REPLICATE.tif
- Figure 5/5C/Replicate/WB PATJ REPLICATE.tif
- Figure 5/5C/WB PALS1.tif
- Figure 5/5C/WB PATJ.tif
- Figure 5/5D/
- Figure 5/5D/Replicate/
- Figure 5/5D/Replicate/WB AMOT REPLICATE.tif
- Figure 5/5D/WB AMOT.tif
- Figure 5/5E/
- Figure 5/5E/WB AMOT.tif
- Figure 5/5E/WB PALS1.tif
- Figure 5/5E/WB PATJ.tif
- Figure 5/5F/
- Figure 5/5F/WB GAPDH PYAP.tif
- Figure 5/5F/WB GAPDH YAP TOT.png
- Figure 5/5F/WB PYAP.tif
- Figure 5/5F/WB YAP TOT.tif
- Figure 5/5F/YAP densitometry.xlsx
- Figure 5/5G/
- Figure 5/5G/YAP Target genes.xlsx
- Figure 5/5H/
- Figure 5/5H/ADM.jpg
- Figure 5/5H/High grade.jpg
- Figure 5/5H/Low grade.jpg
- Figure 5/5H/Normal.jpg
- Figure 5/5H/YAP nuclei.xlsx
- Figure 5/5I/
- Figure 5/5I/EdU PATJ quantification.xlsx
- Figure 5/5I/shNLGN2 monolayer.tif
- Figure 5/5I/shNLGN2 multilayer.tif
- Figure 5/5J/
- Figure 5/5J/shNLGN2 shYAP trypan blue.jpg
- Figure 5/5J/shNLGN2 shYAP.tiff
- Figure 5/5J/shNLGN2.tiff
- Figure 5/5J/Trypan blue quantification.xlsx
