# Supplementary material for: A neuroligin-2-YAP axis regulates progression of pancreatic intraepithelial neoplasia
Source: EMBO Rep. 2024 Feb 27;25(4):17. doi: 10.1038/s44319-024-00104-x (PMC11014856; doi:10.1038/s44319-024-00104-x)
Supplement: Supplementary file 5 — Source Data Fig. 5 [file 44319_2024_104_MOESM5_ESM.zip › Figure 5/5F/YAP densitometry.xlsx]

## Sheet: Foglio1
Ctrl	shNLGN2
1.38354	0.616464
1.13854	0.861466
1.2485	0.751505
1.08319	0.916808
