# Supplementary material for: A neuroligin-2-YAP axis regulates progression of pancreatic intraepithelial neoplasia
Source: EMBO Rep. 2024 Feb 27;25(4):17. doi: 10.1038/s44319-024-00104-x (PMC11014856; doi:10.1038/s44319-024-00104-x)
Supplement: Supplementary file 5 — Source Data Fig. 5 [file 44319_2024_104_MOESM5_ESM.zip › Figure 5/5G/YAP Target genes.xlsx]

## Sheet: Foglio1
Ctrl normalized on subconfluent		AREG						CTGF						CYR61						HBEGF
	Sub	0	0	0	0	0		0	0	0	0	0		0	0	0	0	0		0	0	0	0	0
	Early	-1.42753	-1.41962	-0.30769	-1.79027	-0.82682		-0.46014	-0.25392	-0.22683	-0.0718	-0.09188		-1.49194	-1.40312	-0.09433	-0.74405	-0.46169		-0.59896	-0.55665	-0.1015	-0.3864	-1.03777
	Mature	-1.92876	-1.74789	-2.11413	-2.17749	-1.92974		-0.59349	-0.39503	-0.95468	-0.26712	-1.18481		-1.63806	-1.35463	-1.17022	-1.26026	-1.05548		-0.44831	-0.08973	-1.07909	-1.2286	-1.53176
shNLGN2/Ctrl		AREG						CTGF						CYR61						HBEGF
	Sub	-0.96216	-1.06741	-0.12509	0.149423	0.541872		0.03899	-0.09305	0.08535	-0.29711	0.739563		0.24275	0.338651	0.216792	0.43009	-0.06856		-0.42668	-0.45437	-0.37793	0.098485	-0.39607
	Early	0.773219	0.542567	1.72487	1.97876	2.74791		1.08246	1.17541	1.35314	1.41759	1.46746		1.11475	0.956335	1.36483	1.84335	3.14245		1.21139	1.12807	1.86899	1.19529	0.643887
	Mature	1.73075	1.83665	1.76601	0.98589	1.30412		1.95482	2.06191	1.97687	2.72827	2.95553		2.11529	2.31215	2.16965	1.71963	1.63925		1.68881	1.88072	1.79295	1.85972	1.96568
