# Supplementary material for: A neuroligin-2-YAP axis regulates progression of pancreatic intraepithelial neoplasia
Source: EMBO Rep. 2024 Feb 27;25(4):17. doi: 10.1038/s44319-024-00104-x (PMC11014856; doi:10.1038/s44319-024-00104-x)
Supplement: Supplementary file 5 — Source Data Fig. 5 [file 44319_2024_104_MOESM5_ESM.zip › Figure 5/5H/YAP nuclei.xlsx]

## Sheet: Foglio1
ADM	low-grade	high-grade
83.6334	30.7447	84.7087
81.3299	6.0738	91.6996
74.1353	36.8421	88.0814
73.5808	16.5025
77.2727	36.1528
