# Supplementary material for: A neuroligin-2-YAP axis regulates progression of pancreatic intraepithelial neoplasia
Source: EMBO Rep. 2024 Feb 27;25(4):17. doi: 10.1038/s44319-024-00104-x (PMC11014856; doi:10.1038/s44319-024-00104-x)
Supplement: Supplementary file 5 — Source Data Fig. 5 [file 44319_2024_104_MOESM5_ESM.zip › Figure 5/5I/EdU PATJ quantification.xlsx]

## Sheet: Foglio1
PATJ			EDU
Monolayer	Multilayer		Monolayer	Multilayer
0.29088	0.0650801		0.0770658	0.609444
0.44855	0.0872178		0.0743468	0.635636
0.27829	0.087755		0.0889961	0.464723
0.278239	0.035921		0.0317602	0.623901
0.308121	0.0174012		0.0370284	0.468234
