# Supplementary material for: A neuroligin-2-YAP axis regulates progression of pancreatic intraepithelial neoplasia
Source: EMBO Rep. 2024 Feb 27;25(4):17. doi: 10.1038/s44319-024-00104-x (PMC11014856; doi:10.1038/s44319-024-00104-x)
Supplement: Supplementary file 5 — Source Data Fig. 5 [file 44319_2024_104_MOESM5_ESM.zip › Figure 5/5J/Trypan blue quantification.xlsx]

## Sheet: Foglio1
Ctrl	Ctrl + shYAP	shNLGN2	shNLGN2+shYAP
2.39	1.93	1.81	20.24
8.47	7.39	6.86	22.78
10.74	16.31	8.35	20.53
5.05	3.97	3.63	19.06
9.68	6.35	4.72	22.03
