# Supplementary material for: A neuroligin-2-YAP axis regulates progression of pancreatic intraepithelial neoplasia
Source: EMBO Rep. 2024 Feb 27;25(4):17. doi: 10.1038/s44319-024-00104-x (PMC11014856; doi:10.1038/s44319-024-00104-x)
Supplement: Supplementary file 6 — EV Figures [file 44319_2024_104_MOESM6_ESM.zip]

Archive with 3 entries (3 files):
- EV5.TIF
- EV3.TIF
- EV4.TIF
